# Supplementary material for: Colorectal cancer incidence, survival analysis and predictions (Monastir, Tunisia: 2002–2030)
Source: PLoS One. 2026 Jan 13;21(1):e0339603. doi: 10.1371/journal.pone.0339603 (PMC12798969; doi:10.1371/journal.pone.0339603)
Supplement: S1 Data — (XLSX) [file pone.0339603.s002.xlsx]

## Sheet: CRC_principal_variables_data
Number	Year of diagnosis	Age	Sexe	CIM10	death	Survival _ (years)	topography	Morphology
2	2004	90	2	C18	1
6	2009	89	2	C20	1
7	2009	86	2	C20	1
9	2006	82	2	C20	1		209	8140
17	2004	77	2	C20	1	1.08	209	8140
65	2013	77	2	C19	1		199	8144
80	2006	66	2	C20	0	16.83	209	8140
81	2006	66	2	C20	0	16.83
101	2013	72	2	C18	0	9.92	187	8144
111	2010	69	1	C20	1		209	8144
114	2002	61	2	C20	1
125	2010	68	2	C18	1
127	2012	70	2	C18	1		187	8140
146	2008	65	2	C20	1		209	8140
159	2011	67	2	C20	1
160	2012	69	2	C20	0	10.33
168	2013	69	2	C18	1		182	8144
169	2009	65	2	C20	3
174	2009	65	2	C18	1	10.25
178	2004	59	2	C18	1	0.42
192	2012	67	2	C18	1		187	8140
193	2014	69	2	C18	1		180	8144
195	2006	61	2	C18	1
198	2009	64	2	C18	1
210	2009	64	2	C18	3		187	8144
212	2014	69	2	C18	0	8.08	187	8144
225	2014	68	2	C18	1		187	8144
228	2011	65	2	C18	1		184	8480
229	2012	66	2	C20	1
242	2003	57	2	C20	3		209	8140
259	2010	63	2	C18	0	12.42
264	2007	60	2	C20	0	15.33
267	2007	60	2	C20	1	15.08	209	8140
283	2014	66	2	C18	1	7.92	182	8144
297	2010	62	2	C19	3		199	8140
299	2012	64	2	C20	3		209	8140
303	2008	60	2	C20	0	14.5
305	2012	63	1	C18	3
335	2010	61	2	C18	1		186	8140
345	2014	65	2	C20	1		209	8144
352	2004	54	2	C20	3		209	8140
353	2007	57	2	C18	1		181	8480
358	2009	59	2	C18	1		187	8144
362	2014	64	2	C18	1		182	8140
368	2008	58	2	C20	3		209	8481
371	2014	64	2	C18	1		187	8140
374	2013	63	2	C20	3		209	8936
392	2008	58	2	C20	3		209	8140
406	2012	61	2	C18	0	10.17
408	2013	62	2	C20	3		209	8144
422	2011	60	1	C20	1
427	2012	61	2	C20	0	10.58
436	2013	61	2	C18	1		181	8240
437	2013	62	2	C18	1		186	8480
441	2007	56	2	C20	0	15
520	2011	58	2	C18	0	11.42
522	2008	54	2	C18	1
523	2007	54	2	C18	0	15	182	8140
526	2008	54	2	C18	0	14.42	187	8140
527	2008	54	2	C18	0	14.42
531	2004	50	2	C20	0	18.58
538	2006	52	2	C20	0	16.5
547	2008	54	2	C19	3		199	8140
573	2013	58	2	C18	1		187	8144
574	2013	58	2	C18	1
575	2013	59	2	C19	1
587	2002	47	2	C20	3		209	8140
589	2013	58	2	C18	0	9.75	185	8144
593	2012	57	2	C20	0	10.75	209	8144
594	2012	57	2	C20	0	10.75
615	2005	50	2	C18	0	17.58	187	8140
616	2012	57	2	C20	1
629	2011	56	1	C20	1
640	2004	49	2	C18	1		187	8140
643	2010	55	2	C20	0	12.17
656	2008	52	2	C20	3		209	8140
684	2006	49	2	C20	0	16.83	209	8140
685	2006	49	2	C20	0	16.83
695	2011	54	2	C18	0	11.5
728	2012	55	2	C20	1
735	2014	56	2	C20	0	8.58	209	8144
741	2012	54	2	C20	0	10.67
760	2010	52	2	C18	0	12.17
763	2010	52	2	C20	3		209	8140
772	2005	47	2	C20	3		209	8140
786	2010	52	2	C18	0	12.25	187	8144
793	2012	53	1	C18	0	10.92
804	2012	53	2	C18	1
805	2004	46	2	C18	0	18.33
826	2010	51	2	C18	1		180	8480
832	2009	50	2	C20	3		209	8140
834	2014	55	2	C19	0	8.25	199	8140
863	2012	52	2	C18	1
878	2012	52	2	C18	1
889	2013	53	2	C18	1		187	8140
926	2004	44	2	C20	3		209	8140
948	2007	46	2	C20	0	15.08
955	2012	51	2	C18	1		186	8140
959	2012	51	2	C18	1		187	8140
960	2009	48	2	C18	1		186	8140
964	2012	51	2	C18	0	10.58
979	2012	50	2	C20	0	10.92	209	8144
983	2007	45	2	C18	0	15.67	186	8480
988	2013	51	2	C20	0	9.42	209	8140
992	2012	51	2	C20	1
1007	2008	46	2	C20	3		209	8140
1014	2005	43	2	C18	0	17.25	180	8140
1016	2012	50	2	C20	0	10.33
1040	2011	49	2	C18	1		187	8144
1059	2013	50	2	C20	1
1066	2012	49	2	C18	0	10.17
1070	2009	46	2	C18	0	13.58
1073	2012	49	2	C18	0	10.67
1113	2009	45	2	C18	1		184	8140
1124	2012	48	2	C18	0	10.58
1133	2014	50	2	C18	1		182	8144
1152	2011	46	2	C20	0	11.5
1167	2006	41	2	C18	1	6.58	187	8140
1191	2006	41	1	C18	1
1199	2012	46	2	C18	1
1214	2012	46	2	C20	3		209	8140
1236	2012	46	2	C18	1		183	8481
1242	2012	46	2	C20	3		209	8140
1282	2012	45	2	C18	3		189	8144
1330	2011	43	2	C18	1
1339	2012	44	2	C18	1
1342	2002	34	2	C20	1		209	8140
1379	2011	42	1	C20	1
1382	2013	44	2	C18	0	9.58	182	9680
1416	2003	33	2	C20	3
1426	2012	42	2	C20	0	10.42
1449	2013	43	2	C20	3		209	8144
1456	2007	37	2	C20	0	15.42	209	8140
1462	2010	40	2	C18	0	12.5	187	8144
1484	2012	41	2	C18	0	10.75
1499	2012	41	2	C18	1		187	8144
1505	2012	41	2	C19	3		199	8140
1507	2012	41	1	C18	3
1511	2011	40	2	C18	3
1528	2012	41	1	C18	0	10
1534	2012	40	2	C18	1		180	8140
1544	2014	42	2	C19	0	8.5	199	8480
1545	2005	33	2	C20	0	17.33	209	8140
1548	2004	32	2	C20	3
1556	2007	35	2	C18	1		187	8140
1575	2011	38	2	C18	1		184	8144
1608	2012	38	2	C18	0	10.58
1627	2003	28	2	C20	1
1628	2013	38	2	C18	3
1635	2007	31	2	C20	0	15.92
1654	2012	36	2	C18	1	8.33
1655	2003	28	2	C20	0	19.25
1670	2008	32	2	C18	1	3.67	186	8140
1672	2013	37	2	C18	1		182	8144
1674	2006	30	2	C20	0	16.33
1695	2011	34	2	C18	0	11.58
1702	2007	30	2	C18	0	15.75
1715	2010	33	2	C20	3
1718	2003	26	2	C20	1
1727	2004	27	2	C18	1		181	8240
1747	2013	35	2	C18	1		184	8144
1775	2011	32	2	C18	0	11.5
1812	2011	30	2	C18	0	11.75
1827	2013	32	2	C19	3
1830	2006	24	2	C18	0	16.58
1832	2011	29	1	C18	1
1834	2013	31	2	C18	1
1835	2009	28	2	C20	0	13.42	209	8144
1845	2007	25	2	C20	1	1.17	209	8140
1847	2005	23	2	C18	0	17.83
1868	2012	29	2	C20	1
1893	2007	23	1	C20	1
1910	2012	27	2	C18	0	10.5
1918	2011	25	2	C18	1
1920	2003	17	2	C20	1
1928	2012	26	2	C20	1		209	8144
1939	2009	23	2	C18	0	13.17
1941	2012	25	2	C18	0	10.58
1954	2012	24	2	C18	0	10.92
1959	2012	25	2	C18	1
1972	2010	22	2	C18	1
1979	2009	20	2	C18	1
1983	2012	23	2	C18	1
1996	2014	24	2	C18	0	8.25	181	8246
2002	2011	20	2	C20	1
2016	2007	15	2	C18	0	15.67
2028	2012	19	2	C18	0	10.67
2040	2012	19	2	C18	0	10.25
2045	2011	17	2	C18	0	11.5
2064	2008	10	2	C20	0	14.58
2088	2007	6	2	C18	3
2098	2007	5	2	C20	3
2099	2007	5	2	C18	0	15
2103	2002		1	C18	3
2109	2004		2	C18	3
2112	2005	1	1	C19	0	17.33
2144	2009	2	1	C20	0	13.5
2145	2007		1	C20	0	15.75
2164	2012	2	1	C18	0	10.92
2169	2011	1	1	C18	0	11.83
2188	2012		1	C18	0	10.92
2213	2012	91	1	C18	1
2214	2006	86	1	C18	1		186	8140
2229	2002	80	1	C20	0	20	209	8140
2233	2007	84	1	C18	1		186	8140
2243	2009	84	1	C18	1	0.33
2259	2011	85	1	C20	3		209	8480
2288	2011	82	1	C18	1		182	8140
2301	2002	72	1	C18	0	20.5	187	8140
2314	2005	75	1	C18	1	17.58
2324	2003	73	1	C20	1	3	209	8140
2334	2005	74	1	C18	1	6.17
2341	2006	75	1	C20	1
2358	2007	75	1	C20	1		209	8480
2374	2002	70	1	C18	1		187	8140
2382	2004	71	1	C18	1
2413	2012	78	1	C18	1		187	8144
2435	2003	68	1	C20	1	7.25	209	8140
2458	2010	75	1	C20	1		209	8144
2465	2004	69	1	C18	1
2474	2012	77	1	C18	1	2.17
2484	2005	69	1	C20	1
2504	2011	75	1	C18	1	4
2506	2008	72	1	C18	1
2509	2005	69	1	C20	1
2524	2013	76	1	C20	3		209	8140
2527	2009	73	1	C18	0	13.17
2529	2010	74	1	C18	0	12.08
2567	2011	73	1	C18	1
2575	2008	70	1	C20	0	14.33
2579	2010	72	1	C18	1		186	8140
2580	2009	71	1	C20	1
2590	2008	70	1	C20	0	14.25
2596	2011	73	1	C20	0	11.33
2599	2012	73	1	C18	1
2619	2010	71	1	C20	0	12
2628	2013	74	1	C18	0	9.58	185	8144
2631	2013	74	1	C18	1	2.25	187	8144
2633	2011	71	1	C20	0	11.92
2636	2005	66	1	C20	1	0.17
2638	2011	72	1	C20	1		209	8144
2639	2013	74	1	C18	1		187	8144
2641	2008	69	1	C18	0	14.17
2666	2011	71	1	C20	1		209	8140
2673	2013	73	1	C18	1		180	8144
2702	2002	61	1	C18	1		186	8140
2706	2010	69	1	C20	0	12.67
2721	2011	70	1	C20	1		209	8140
2751	2008	66	1	C18	1		182	8140
2754	2008	66	1	C18	3
2761	2002	60	1	C18	0	20.17	187	8140
2765	2004	62	2	C18	1
2779	2013	71	1	C18	1	9.08
2790	2009	67	1	C18	0	13.08	181	8480
2795	2013	70	1	C18	1		184	8140
2801	2013	70	2	C20	1		209	8140
2808	2008	65	2	C18	1
2824	2008	64	1	C20	3		209	8140
2831	2004	60	2	C20	1
2835	2012	68	1	C20	1		209	8140
2836	2010	66	1	C18	0	12.33	186	8140
2839	2011	67	1	C20	0	11.25
2843	2004	59	1	C18	0	18.92	186	8140
2853	2014	70	1	C18	0	8.17	180	8144
2878	2002	57	1	C18	0	20.67	187	8481
2880	2005	60	1	C18	0	17.67
2881	2008	63	1	C18	0	14.5	188	8140
2882	2006	61	1	C18	1	0.42
2889	2007	61	1	C20	0	15.75	209	8481
2891	2008	62	1	C18	1
2893	2006	61	1	C19	3		199	8140
2902	2010	65	1	C18	3
2911	2011	66	1	C18	1
2922	2014	68	2	C18	1		182	8144
2930	2007	61	1	C20	1
2936	2009	63	1	C20	1
2939	2006	59	1	C18	1
2942	2005	58	1	C20	1	2.5
2956	2013	67	1	C18	0	9	187	8144
2976	2010	62	1	C20	0	12.67
2978	2005	58	1	C18	0	17.17	187	8140
2988	2005	57	1	C18	1
2995	2013	65	1	C20	1		209	8144
2997	2009	61	1	C20	1
2998	2013	65	1	C18	1	0	185	8140
3001	2009	61	1	C20	3		209	8144
3003	2010	62	1	C18	0	12.42
3025	2006	57	1	C20	1	1
3041	2008	58	1	C18	1		186	8140
3044	2012	62	1	C18	0	10.67
3051	2009	59	1	C20	0	13.67
3056	2010	60	1	C18	1	6.58	182	8144
3064	2009	59	1	C18	1		182	8144
3072	2014	64	1	C20	3		209	8144
3083	2007	57	1	C20	0	15.5
3101	2012	62	1	C18	0	10.33	187	8144
3112	2010	59	1	C18	1	12.17
3119	2011	60	1	C18	3		187	8144
3122	2008	57	1	C18	3		188	8140
3123	2013	62	1	C18	3		180	8140
3139	2003	52	1	C20	0	19.5
3157	2013	62	1	C18	0	9.42	187	8144
3165	2010	58	1	C20	0	12.92
3167	2004	52	1	C20	0	18.75	209	8140
3168	2009	57	1	C20	0	13.58
3169	2008	56	1	C20	1
3181	2005	53	1	C18	1
3184	2010	58	1	C18	1		182	8140
3202	2008	56	1	C18	1
3205	2013	61	2	C19	1	3.42
3213	2010	57	1	C18	0	12.5	184	8144
3221	2009	56	1	C18	1	0.17
3229	2010	57	1	C20	3		209	8140
3232	2012	59	1	C18	1		182	8144
3251	2009	55	1	C18	1	11.5
3269	2014	60	1	C18	1		182	8144
3274	2003	49	1	C20	1
3275	2008	54	1	C20	0	14.83	209	8140
3288	2011	57	1	C20	1	2	209	8140
3300	2004	50	1	C18	0	18.58
3323	2010	55	1	C20	3		209	8144
3328	2012	57	1	C18	1		181	8246
3339	2006	51	1	C18	1		182	8140
3340	2011	56	1	C20	0	11.33
3341	2014	59	1	C18	0	8.25	187	8144
3346	2008	52	1	C18	1
3350	2014	58	1	C20	0	8.42	209	8140
3381	2012	55	2	C18	1
3382	2011	55	1	C18	0	11.67
3390	2011	54	1	C18	1
3406	2007	50	1	C20	0	15.33
3418	2005	48	2	C18	1
3426	2010	53	2	C20	0	12.33
3442	2010	53	1	C20	0	12.33
3445	2008	50	1	C18	1
3458	2012	54	1	C20	3		209	8140
3463	2002	44	2	C20	1
3468	2009	51	1	C18	0	13	187	8144
3469	2010	52	1	C20	1
3470	2011	53	1	C20	3		209	8140
3475	2008	49	1	C18	1
3484	2012	54	1	C18	0	10.5
3486	2010	52	1	C18	0	12.33	187	8144
3511	2002	43	1	C18	0	20.92	182	8140
3517	2008	49	1	C18	1
3531	2008	48	1	C18	0	14.92	180	8140
3535	2004	44	1	C20	1
3544	2008	48	1	C20	1
3549	2009	49	1	C20	3		209	8240
3554	2013	53	1	C18	0	9.25	182	8144
3556	2010	50	1	C20	0	12
3568	2012	51	1	C18	0	10.67
3594	2009	48	1	C20	0	13.5
3605	2010	48	1	C20	1
3606	2010	48	1	C20	0	12.58
3611	2012	51	1	C18	0	10.33
3613	2009	48	1	C20	0	13.25
3614	2007	46	1	C20	3		209	8140
3625	2013	51	1	C18	0	9.42	180	8144
3630	2008	46	1	C20	3		209	8140
3659	2013	50	1	C18	1		180	8140
3660	2012	49	1	C20	3		209	8140
3661	2013	50	1	C18	1		180	8140
3665	2012	49	1	C18	0	10.92
3673	2012	49	1	C20	0	10.75
3675	2004	40	1	C18	0	18.83
3681	2006	43	1	C18	1	1.17	187	8140
3684	2005	42	1	C18	0	17.25
3691	2012	48	1	C18	1
3698	2014	50	1	C20	3		209	8140
3702	2009	44	1	C18	0	13.92	180	8140
3710	2007	43	1	C18	0	15.08
3718	2010	46	1	C18	1
3724	2007	42	1	C18	1
3749	2009	44	1	C20	1
3752	2009	43	1	C19	0	13.5
3756	2008	43	1	C18	0	14.08
3759	2008	42	1	C18	1		185	8140
3765	2010	44	1	C20	1
3777	2006	39	1	C20	1
3785	2002	35	2	C20	3
3790	2011	44	1	C18	0	11.42
3794	2007	40	1	C18	0	15.17
3814	2009	41	1	C18	1	0.5
3816	2009	41	2	C20	3
3817	2005	37	1	C20	1
3824	2011	43	1	C20	1
3831	2011	42	1	C18	0	11.67
3835	2003	34	1	C18	0	19.33
3853	2004	35	1	C18	0	18.08
3854	2014	44	1	C18	1		184	8144
3855	2012	42	1	C18	1
3873	2011	41	1	C20	3
3874	2013	43	1	C20	1	3.92	209	8144
3882	2014	44	1	C18	3		187	8144
3888	2009	37	1	C20	0	13.92
3891	2012	41	2	C18	0	10
3899	2006	35	1	C20	1	1	209	8140
3901	2010	39	1	C18	1
3907	2004	33	1	C18	1
3916	2004	32	1	C20	3
3921	2011	39	1	C18	0	11.58
3922	2006	34	1	C20	0	16.67
3934	2011	37	2	C18	1	8.67
3937	2012	38	2	C18	0	10.92
3950	2010	36	1	C18	0	12.42
3955	2011	36	1	C18	3
3962	2011	36	1	C18	0	11.08
3974	2008	32	1	C18	1
3980	2013	37	1	C18	0	9.42	187	8144
3983	2005	29	1	C18	1
3985	2012	35	1	C18	1
3993	2010	33	1	C20	0	12.42
3994	2011	34	1	C20	0	11.83
3995	2002	25	1	C20	0	20.5
3999	2013	36	2	C18	0	9.42	182	8140
4012	2011	33	1	C18	1
4016	2011	33	1	C18	3
4028	2002	22	1	C18	0	20.83
4040	2008	28	1	C20	0	14.75
4042	2010	30	2	C18	1
4048	2012	32	1	C18	1		182	8140
4049	2012	32	1	C20	0	10.25	209	8140
4068	2011	29	1	C18	3
4076	2011	29	1	C18	0	11.75
4080	2009	26	1	C18	0	13.92
4090	2007	25	2	C20	0	15
4100	2011	27	2	C20	0	11.92
4116	2011	26	1	C18	0	11.75
4151	2006	19	2	C20	0	16.5
4165	2006	18	2	C20	0	16.67
4179	2005	16	1	C20	1	15.58
4225	2006	14	1	C20	0	16.58
4227	2010	18	1	C18	3
4243	2011	17	1	C18	3
4269	2006	9	1	C20	1
4277	2005	8	1	C19	3
4281	2007	10	1	C20	0	15
4310	2012	13	2	C18	0	10.17
4327	2007	5	1	C18	0	15.33
4372	2012	5	1	C18	0	10.92
4396	2012	2	2	C18	3
4406	2010		2	C20	3
4414	2010	1	2	C18	0	12
4425	2012	1	1	C18	0	10.92
4430	2012	1	1	C18	0	10.25
4433	2012		1	C18	0	10.92
4435	2012		1	C18	0	10.92
4447	2003	94	2	C20	1	0
4448	2010	100	2	C18	1	10.33
4449	2002	89	2	C18	1	3.58
4450	2010	97	2	C18	1	1.5
4459	2007	89	2	C20	1	3.92
4468	2004	84	2	C20	1	0.33
4471	2013	93	2	C19	1	0.5
4479	2007	85	2	C20	1	0.33
4486	2002	79	2	C20	1	3.58
4490	2007	84	2	C20	1	0.25
4492	2002	79	2	C20	1	0.08
4500	2004	80	2	C20	1	0.58
4501	2006	81	2	C20	1	0.33
4505	2003	79	2	C20	1	0.25
4514	2006	81	2	C18	1	2.67
4516	2007	82	2	C20	1	1.75
4522	2010	84	2	C20	1	8.25
4529	2007	81	2	C20	1	0
4536	2003	77	2	C20	1	0
4537	2002	76	2	C20	1	0.08	209	8000
4544	2010	83	2	C20	1	0.58
4557	2004	76	2	C18	1	0.42
4559	2007	79	2	C20	1	0.42
4561	2004	76	2	C19	1	16.33	199	8140
4562	2014	86	2	C18	1	0	187	8211
4564	2005	77	2	C18	1	0.25
4570	2008	79	2	C19	1	0.08
4576	2003	75	2	C20	1	2.58	209	8140
4595	2004	75	2	C20	1	0.17
4599	2006	76	2	C18	1	10.58
4610	2008	78	2	C18	1	4.83
4616	2014	84	2	C18	1	0.75	187	8144
4617	2003	73	2	C20	1	10.33
4631	2009	79	2	C18	1	0.83	182	8140
4637	2007	76	2	C20	1	1.17	209	8140
4654	2012	81	2	C18	1	6.75	189	8140
4655	2009	78	2	C18	1	9.5	186	8140
4656	2006	75	2	C18	1	0.17
4662	2012	80	2	C18	1	5.42
4664	2007	75	2	C20	1	3.83
4676	2005	73	2	C20	1	0.92
4678	2012	80	2	C19	1	5.25	199	8140
4687	2007	75	2	C20	1	2.5
4689	2004	72	2	C20	1	1.42
4692	2014	82	2	C18	1	1	187	8144
4705	2005	72	2	C20	1	6.5
4709	2005	72	2	C20	1	15.5	209	8140
4710	2003	70	2	C20	1	13.92
4712	2008	75	2	C18	1	1.08	182	8140
4723	2010	77	2	C20	1	0
4725	2006	72	2	C20	1	8.5
4726	2010	77	2	C18	1	6.83
4738	2009	75	2	C18	1	0.17
4746	2012	78	2	C18	1	7.42	184	8140
4769	2007	73	2	C18	1	7.67
4770	2007	72	2	C18	1	0.33
4773	2013	79	2	C18	1	3.5	182	8144
4796	2013	78	2	C18	1	0.5	186	8144
4799	2009	75	2	C20	1	9.83	209	8140
4810	2011	76	2	C18	1	4.08	186	8140
4813	2007	72	2	C20	1	0
4821	2012	77	2	C20	1	8.92
4822	2008	73	2	C18	1	5.92
4823	2009	74	2	C20	1	3.42	209	8490
4828	2012	77	2	C18	1	2.83
4831	2009	73	2	C18	1	9.42
4833	2003	68	2	C18	1	4.25	182	8140
4844	2006	70	2	C18	1	0.25
4845	2006	70	2	C18	1	0.17	186	8140
4853	2003	67	2	C20	1	2.08
4854	2013	77	2	C18	1	7.25
4856	2002	66	2	C20	1	3.33	209	8140
4857	2012	76	2	C18	1	6.67
4862	2012	76	2	C18	1	1.67	182	8144
4878	2004	68	2	C20	1	2.75
4895	2014	77	2	C20	1	0	209	8140
4898	2005	69	2	C20	1	0.08
4901	2005	69	2	C18	1	0.25
4905	2007	70	2	C20	1	14.33	209	8140
4907	2006	69	2	C18	1	11.25	182	8140
4908	2005	68	2	C18	1	12.42
4921	2012	75	2	C18	1
4923	2014	77	2	C20	1	1.75	209	8144
4939	2013	76	2	C18	1	1.33
4946	2012	74	2	C18	1	0
4954	2013	75	2	C18	1	2.75	184	8480
4956	2009	71	2	C18	1	3.17	188	8144
4965	2011	73	2	C20	1	0.25
4967	2013	75	2	C20	1	2.58
4968	2003	65	2	C18	1	5.92	187	8140
4981	2014	76	2	C18	1	1.75	180	8144
4982	2003	64	2	C20	1	3.75
4984	2007	68	2	C20	1	10.17
4993	2007	68	2	C20	1	3.92
4998	2012	73	2	C18	1	1.92	189	8140
5007	2004	65	2	C18	1	9.17	186	8140
5014	2011	72	2	C20	1	0.17	209	8140
5020	2014	75	2	C19	1	0.33	199	8144
5033	2007	67	2	C18	1	11.5
5052	2010	70	2	C18	1	11.42	187	8140
5059	2005	65	2	C18	1	1.25
5072	2007	67	2	C18	1	0.17
5074	2009	69	2	C18	1	11.75
5094	2008	68	2	C20	1	2
5102	2004	63	1	C20	1	3.08
5105	2010	61	2	C18	1	5.67
5108	2006	65	2	C18	1	0.33
5112	2011	69	2	C18	1	4.92	186	8211
5131	2012	70	2	C18	1	9.5
5132	2003	61	2	C18	1	1.08	182	8140
5135	2002	61	2	C18	1	1	184	8140
5150	2012	70	2	C18	1	0.42	182	8144
5161	2006	64	2	C20	1	0.08
5185	2004	61	2	C19	1	3.08
5189	2012	70	2	C18	1	2.25	188	8140
5190	2013	71	2	C20	1	8	209	8140
5194	2005	62	2	C18	1	0.08
5196	2011	67	2	C18	1	0.33	187	8144
5199	2004	60	2	C18	1	2.92
5210	2005	61	2	C20	1	1.42
5214	2004	61	2	C18	1	0.67
5219	2008	64	2	C18	1	0.75	181	8440
5221	2002	58	2	C18	1	2.42
5257	2009	63	2	C20	1	11.08
5268	2013	67	2	C18	1	5.42	182	8144
5269	2013	67	2	C18	1	4	187	8140
5275	2006	60	2	C20	1	1.5	209	8140
5279	2004	57	2	C20	1	0.67
5292	2010	63	2	C20	1	0.08
5293	2005	58	2	C20	1	0.08
5294	2003	56	2	C18	1	1.08	187	8140
5297	2006	58	2	C18	1	0.17
5298	2012	64	2	C19	1	4.08	199	8144
5331	2011	62	2	C20	1	0
5335	2005	56	2	C20	1	0.17
5340	2008	59	2	C18	1	1
5345	2011	62	2	C20	1	0.42	209	8144
5349	2003	54	2	C20	1	1.08
5351	2014	65	2	C18	1	7.5	181	8480
5353	2002	52	2	C19	1	0.42	199	8140
5354	2014	64	2	C18	1	2.08	184	8144
5366	2003	54	2	C18	1	1	187	8140
5367	2014	64	2	C18	1	3.25	180	8211
5373	2007	58	1	C20	1	11.33
5378	2014	64	2	C19	1	0.25	199	8140
5382	2006	56	2	C18	1	0.17
5396	2013	63	2	C18	1	0.08	187	8144
5397	2007	57	2	C20	1	5.17
5401	2011	60	2	C18	1	1.67	187	8144
5418	2008	56	2	C18	1	0.5
5426	2004	52	2	C18	1	1.08	180	8140
5442	2013	61	2	C18	1	3.33	187	8144
5451	2004	51	2	C19	1	0.08
5454	2009	56	2	C18	1	9.08	184	8140
5475	2005	51	2	C20	1	0.33
5485	2012	58	2	C18	1	2.83	187	8144
5490	2007	53	2	C20	1	11.33
5494	2011	57	2	C18	1	5.08	180	8144
5504	2004	49	2	C18	1	1	187	8480
5527	2005	48	2	C18	1	0.17
5530	2012	55	2	C20	1	1.83
5534	2009	52	2	C20	1	0.33
5557	2012	54	2	C18	1	1.33
5573	2009	50	2	C20	1	2.42	209	8144
5575	2013	54	2	C18	1	0.08
5590	2013	53	2	C20	1	8.5	209	8140
5622	2009	48	2	C20	1	7.75
5639	2007	45	2	C18	1	0.92
5653	2013	50	2	C20	1	2.08
5658	2014	51	2	C18	1	1.42	187	8144
5659	2008	46	2	C20	1	2.58	209	8144
5665	2008	45	2	C18	1	2.5
5671	2008	45	2	C18	1	1
5673	2009	46	2	C18	1	0.25	182	8490
5677	2003	40	2	C18	1	0.42	182	8140
5686	2011	47	2	C18	1	0.5	187	8144
5689	2005	41	2	C20	1	1.58
5714	2006	42	2	C20	1	0.75	209	8140
5726	2014	48	2	C18	1	2.33	182	8140
5727	2003	38	2	C20	1	6.17
5728	2008	43	2	C20	1	6.5	209	8140
5729	2006	40	1	C18	1	0.5
5734	2007	41	2	C20	1	0
5736	2002	36	2	C20	1	0.25
5754	2014	47	2	C18	1	0.08	180	8144
5756	2006	38	2	C18	1	2	186	8140
5759	2007	38	2	C18	1	0
5767	2002	34	2	C18	1	1.25	187	8140
5774	2013	44	2	C18	1	0.42	187	8144
5803	2012	41	2	C20	1	2.25
5807	2010	39	2	C19	1	4.75	199	8140
5816	2009	37	2	C20	1	7.42	209	8144
5817	2002	30	2	C18	1	1.08
5825	2011	39	2	C19	1	1.5	199	8480
5832	2006	34	2	C18	1	2.83	182	8140
5838	2013	40	2	C18	1	0.33	183	8490
5887	2014	32	2	C18	1	0.92	186	8144
5908	2007	21	2	C20	1	0.08
5914	2013	26	2	C20	1	2.08
5922	2009	19	2	C20	1	3.42
5931	2006	11	2	C20	1	2.17
5935	2005	7	2	C18	1	0
5956	2002		2	C18	4		186	8140
5958	2003		2	C18	4		187	8140
5976	2004		2	C19	4		199	8000
5988	2014		2	C18	4		184	8144
5993	2002		2	C20	4		209	8140
6017	2002	94	1	C20	1	0.08
6036	2004	85	1	C18	1	0.17
6042	2008	88	1	C20	1	0.08
6073	2007	85	1	C18	1	5
6075	2006	85	1	C20	1	0.17
6097	2008	86	1	C20	1	1.33	209	8144
6101	2009	86	1	C18	1	3.58
6108	2012	89	2	C18	1	2.75
6112	2004	81	1	C20	1	0.33
6133	2007	84	1	C20	1	6.83
6139	2006	82	1	C18	1	0.17
6144	2008	84	1	C20	1	0.75
6161	2006	81	1	C18	1	2.25
6164	2007	82	1	C20	1	1.33	209	8140
6169	2008	83	1	C18	1	3.08
6222	2014	87	1	C20	3		209	8144
6261	2004	77	1	C18	1	9.75
6278	2012	83	1	C18	1	5.33	184	8480
6279	2008	79	1	C20	1	2.42	209	8140
6289	2006	78	1	C18	1	0
6297	2012	84	1	C18	1	2
6305	2006	78	1	C20	1	0.33
6343	2004	75	1	C18	1	16
6422	2005	75	1	C18	1	13.92	180	8140
6445	2012	82	1	C18	1	1.92	180	8144
6448	2009	79	1	C18	1	2.75
6449	2009	79	1	C20	1	1.17	209	8144
6456	2011	81	1	C18	1	0
6466	2005	74	1	C18	1	0
6467	2006	76	1	C18	1	2.92
6477	2009	78	1	C18	1	3.17
6498	2004	73	1	C20	1	12.08	209	8140
6503	2010	79	1	C18	1	1.58
6520	2006	74	1	C20	1	0.08
6526	2014	83	1	C18	1	0	186	8144
6533	2007	76	1	C18	1	0
6542	2005	73	1	C18	1	0.08	183	8140
6573	2008	75	1	C18	1	10
6577	2009	77	1	C18	1	7.25
6602	2011	78	1	C18	1	5.92
6624	2006	73	1	C20	1	2.42
6631	2007	74	1	C20	1	8.5
6651	2006	73	1	C18	1	5.33
6668	2007	73	1	C19	1	10.83	199	8140
6673	2010	76	1	C18	1	2.25
6687	2011	77	1	C18	1	0.58
6699	2005	71	1	C18	1	10.92
6702	2013	79	1	C18	1	0.08
6709	2007	73	1	C18	1	9.17
6722	2007	73	1	C18	1	3.17
6724	2005	71	1	C18	1	14.83	187	8140
6730	2012	78	1	C20	1	1.42
6734	2011	77	1	C18	1	0.5
6766	2009	74	1	C18	1	1.25	186	8144
6772	2010	76	1	C18	1	5.92	187	8140
6777	2008	74	1	C20	1	6.67
6818	2012	77	1	C18	1	0.67
6836	2014	78	1	C20	1	0.92	209	8144
6849	2011	76	1	C20	1	0
6866	2003	68	1	C20	1	0.25
6874	2009	74	1	C18	1	0.17
6916	2008	72	1	C20	1	0	209	8140
6925	2013	77	1	C19	1	0.33
6930	2012	75	1	C18	1	3.33	187	8140
6961	2013	77	1	C20	1	1.42	209	8144
6967	2010	74	1	C20	1	0.25
7002	2007	70	1	C18	1	7
7006	2005	68	1	C20	1	0.58
7021	2005	67	1	C18	1	4.17
7032	2010	73	1	C20	1	0.08
7037	2005	68	1	C20	1	2.83
7042	2011	74	1	C20	1	6.67
7043	2009	72	1	C18	1	1.25	187	8144
7051	2002	64	1	C18	1	4.83
7053	2012	75	1	C18	1	1.58	187	8480
7057	2010	73	1	C18	1	11.08
7084	2013	75	1	C18	1	1.42	183	8144
7097	2014	76	1	C19	1	0.75	199	8144
7106	2010	72	1	C18	1	5.83
7139	2010	72	1	C20	1	2.58
7163	2009	70	1	C20	1	0.08
7176	2002	63	1	C18	1	14.25
7207	2006	66	1	C20	1	2
7214	2011	72	1	C20	1	4.25
7218	2011	72	1	C18	1	0.17
7219	2013	74	1	C18	1	1.92	187	8140
7246	2004	64	1	C19	1	2.42
7249	2007	67	1	C20	1	2.08	209	8140
7250	2009	69	1	C20	1	2.08
7254	2004	64	1	C20	1	0.67
7259	2011	71	1	C18	1	3
7267	2008	68	1	C20	1	0.08
7279	2012	72	1	C20	1	3.83
7289	2008	68	1	C20	1	2.58
7327	2011	70	1	C20	1	0.08
7340	2002	62	1	C19	1	1.42	199	8140
7353	2009	68	1	C18	1	0.33	189	8140
7361	2010	69	1	C20	1	2.92
7380	2004	63	1	C20	1	11.33
7384	2013	72	1	C18	1	1.83	180	8144
7390	2010	69	1	C18	1	8.25	187	8140
7421	2012	70	1	C20	1	0.92
7425	2006	64	1	C20	1	0
7458	2005	63	1	C18	1	0.17
7470	2007	64	1	C18	1	4.08	186	8263
7471	2011	69	1	C20	1	0.08
7512	2011	68	1	C20	1	9.33
7513	2014	70	1	C18	1	3.75	189	8010
7523	2009	65	1	C20	1	0.42
7549	2002	58	1	C18	1	0.92	187	8140
7568	2013	69	1	C18	1	7.25	180	8144
7576	2008	64	1	C20	1	1.42
7627	2012	67	1	C20	1	1.33
7634	2009	64	1	C20	1	2.33
7640	2007	62	1	C18	1	6.92
7673	2012	66	1	C18	1	5.67
7686	2012	66	1	C20	1	3.75
7693	2009	63	1	C20	1	3.58
7698	2011	65	1	C20	1	10.08
7734	2008	61	1	C18	1	12
7739	2009	62	1	C19	1	1.17	199	8140
7740	2012	65	1	C20	1	0.83
7744	2012	65	1	C18	1	6.25
7751	2004	57	1	C20	1	1.08	209	8140
7755	2004	57	1	C18	1	1.5
7770	2004	56	1	C18	1	17
7825	2006	58	1	C20	1	0.25
7832	2004	56	1	C20	1	7.42	209	8140
7872	2004	55	1	C18	1	11.92
7908	2010	60	1	C20	1	2
7915	2007	57	2	C20	1	7.33
7950	2013	63	1	C18	1	5.25	187	8144
7980	2009	58	1	C20	1	1.17
7985	2009	57	1	C18	1	0.92	187	8144
8003	2005	53	1	C20	1	0.42
8011	2011	59	1	C20	1	0.42
8019	2002	50	1	C20	1	0.25
8027	2011	59	1	C18	1	1
8066	2011	58	1	C18	1	1.58
8073	2004	51	1	C18	1	9	186	8140
8076	2010	57	1	C18	1	3.25
8077	2008	55	1	C20	1	2.5	209	8140
8079	2008	55	1	C20	1	4.75
8087	2004	51	1	C20	1	2.25
8090	2010	57	1	C20	1	5.25
8092	2013	60	1	C19	1	0.33	199	8144
8098	2009	56	1	C18	1	0.58	182	8480
8101	2005	52	1	C20	1	0.58
8110	2004	51	1	C20	1	0
8114	2009	55	1	C18	1	0.5
8117	2008	55	1	C18	1	0.08
8118	2012	59	1	C20	1	3.5	209	8144
8130	2004	50	1	C20	1	1.08
8133	2006	53	1	C18	1	5.17
8146	2012	58	1	C18	1	1.92
8148	2012	58	1	C20	1	1.08
8149	2010	56	1	C18	1	0
8151	2013	59	1	C20	1	4.75	209	8144
8168	2010	55	1	C20	1	3.58
8202	2013	58	1	C18	1	1.75	189	8144
8206	2010	54	1	C18	1	6.42	185	8144
8220	2006	50	1	C20	1	1.08	209	8480
8232	2014	58	1	C20	1	3.75	209	8070
8251	2005	49	1	C18	1	2.83	184	8140
8276	2004	48	1	C20	1	3.83
8278	2010	54	1	C20	1	0.58
8279	2011	55	1	C20	1	2.33
8297	2004	48	1	C19	1	0.75	199	8480
8304	2002	46	1	C20	1	2.5
8345	2002	44	1	C20	1	0.33
8354	2004	47	1	C18	1	0.58	189	8140
8369	2002	44	1	C18	1	2.42	180	8140
8381	2009	51	1	C20	1	0.67	209	8480
8391	2007	49	1	C20	1	7.25
8396	2013	55	1	C20	3		209	8144
8414	2006	47	1	C18	1	3.42	187	8480
8433	2004	44	1	C18	1	0.83	187	8140
8440	2002	42	1	C20	1	1.5
8447	2005	45	1	C20	1	1.08
8452	2009	49	1	C20	1	0
8461	2010	50	1	C18	1	1.42
8495	2012	51	1	C20	1	1.67	209	8140
8510	2006	45	1	C20	1	2.33
8545	2012	50	1	C20	1	1.42	209	8144
8550	2010	47	1	C18	1	3.5	189	8144
8553	2004	42	1	C18	1	2.92	184	8480
8555	2014	52	1	C19	1	0.5	199	8144
8556	2010	48	1	C19	1	6.92	199	8144
8558	2010	47	1	C20	1	9.75
8564	2012	49	1	C20	1	3.25
8586	2008	45	1	C18	1	2.83
8588	2012	49	1	C18	1	2.08
8604	2011	47	1	C20	1	0
8625	2013	48	1	C19	1	4.83
8635	2012	47	1	C18	1	0.25
8640	2006	40	1	C18	1	0.33	189	8140
8646	2013	46	1	C18	1	1.75	184	8144
8647	2006	40	1	C20	1	1	209	8140
8664	2007	40	1	C18	1	2.92
8673	2012	44	1	C20	1	0.67
8686	2012	43	1	C20	1	0.17
8688	2010	42	1	C18	1	0.25
8698	2008	39	1	C20	1	1.33
8705	2007	40	1	C20	1	2.92
8717	2004	33	1	C19	1	0.83	199	8140
8741	2002	29	1	C18	1	0
8743	2006	32	1	C18	1	0.75
8747	2007	32	1	C20	1	0.5	209	8140
8774	2012	32	1	C18	1	2.58
8776	2013	32	1	C19	1	2.08	199	8144
8788	2010	26	1	C20	1	5.92
8798	2011	25	1	C20	1	3.92
8817	2009	18	1	C20	1	6.58
8852	2008	3	1	C20	1	0
8878	2004		1	C19	4		199	8140
8890	2007		1	C18	4		180	8140
8919	2003		1	C18	4		182	8140
8920	2007		1	C20	4		209	8140
8925	2006		1	C18	4		184	8140
8932	2002		1	C18	4		186	8140
8946	2005		1	C18	4		187	8140

## Sheet: Demographic data
	Mas	Fem	Tot
0-4 ans	29904.5	27801	57705.5
5-9 ans	26005	23900	49905
10-14 ans	23664.1	21490.1	45154.2
15-19 ans	22922.1	22558.2	45480.3
20-24 ans	26600.2	26865.6	53465.8
25-29 ans	22838.2	24960.7	47799
30-34 ans	22202.2	25002.6	47204.8
35-39 ans	20497.9	21769	42266.9
40-44 ans	18576.2	18439.8	37016
45-49 ans	16196.7	15714.2	31910.9
50-54 ans	16399.4	15793.6	32193
55-59 ans	13157.8	12538.2	25696.1
60-64 ans	9674.38	9565	19239.4
65-69 ans	6171.63	7189.68	13361.3
70-74 ans	4425.63	5101.36	9526.99
75-79 ans	2999.7	3551.48	6551.18
80 ans et plus	3660.64	5374.14	9034.79
Total	285896	287615	573511
